# Supplementary material for: Disentangling the Association between ADHD and Alcohol Use Disorder in Individuals Suffering from Bipolar Disorder: A Systematic Review and Meta-Analysis
Source: Brain Sci. 2021 Dec 28;12(1):38. doi: 10.3390/brainsci12010038 (PMC8773515; doi:10.3390/brainsci12010038)
Supplement: Supplementary file 1 [file brainsci-12-00038-s001.zip]

Archive with 1 entries (1 files):
- brainsci-1516606-supplementary.pdf
